# Supplementary material for: Building Sub-Saharan African PBPK Populations Reveals Critical Data Gaps: A Case Study on Aflatoxin B1
Source: Toxins (Basel). 2025 Oct 3;17(10):493. doi: 10.3390/toxins17100493 (PMC12567995; doi:10.3390/toxins17100493)
Supplement: Supplementary file 1 [file toxins-17-00493-s001.zip]

Archive with 1 entries (1 files):
- toxins-3841193-supplementary.pdf
